# Supplementary material for: Patient-Derived Training Simulator for Image-Guided Adaptive Brachytherapy of Locally Advanced Cervical Cancers: Development and Initial Use
Source: J Clin Med. 2022 May 30;11(11):3103. doi: 10.3390/jcm11113103 (PMC9181139; doi:10.3390/jcm11113103)
Supplement: Supplementary file 1 [file jcm-11-03103-s001.zip]

Archive with 1 entries (1 files):
- jcm-1668395-supplementary.stl
